# Supplementary material for: Epigenetic Silencing of LMX1A Contributes to Cancer Progression in Lung Cancer Cells
Source: Int J Mol Sci. 2020 Jul 30;21(15):5425. doi: 10.3390/ijms21155425 (PMC7432919; doi:10.3390/ijms21155425)
Supplement: Supplementary file 1 [file ijms-21-05425-s001.zip]

Archive with 3 entries (3 files):
- ijms-852311 Supplementary Materials.pdf
- nansting supp Table S1_0615.xlsx
- Table S3 Raw data  invasion assay.xlsx
